# Supplementary material for: Viral intra-host evolution in immunocompetent children contributes to human norovirus diversification at the global scale
Source: Emerg Microbes Infect. 2021 Sep 2;10(1):1717–30. doi: 10.1080/22221751.2021.1967706 (PMC8425682; doi:10.1080/22221751.2021.1967706)
Supplement: supplementary_materials.zip [file TEMI_A_1967706_SM8168.zip]

Archive with 10 entries (10 files):
- Figure_S1.eps
- Figure_S2.eps
- Figure_S3.eps
- Figure_S4.eps
- Figure_S5.eps
- Figure_S6.eps
- Figure_S7.eps
- Figure_S8.eps
- Table_S1.xlsx
- Table_S2.xlsx
