# Supplementary material for: Viral intra-host evolution in immunocompetent children contributes to human norovirus diversification at the global scale
Source: Emerg Microbes Infect. 2021 Sep 2;10(1):1717–30. doi: 10.1080/22221751.2021.1967706 (PMC8425682; doi:10.1080/22221751.2021.1967706)
Supplement: supplementary_materials.zip [file TEMI_A_1967706_SM8168.zip › Table_S1.xlsx]

## Sheet: Sheet1
	Table S1. Dataset
	Episode	Child	Gender	Genotype [Polymerase type]	Sample	Age (month)	Date of sample collection	Diarrhea	Average depth of coverage
	1	PX164	Female	GII.4 Osaka [P4]	PNV004328	5	2008-02-26	-	18594
					PNV004474	5	2008-03-04	-	4669
					PNV004694	5	2008-03-11	-	23188
					PNV005054	6	2008-03-25	-	26603
	2	PX011	Male	GII.4 Osaka [P4]	PNV004379	11	2008-03-02	+	2750.47
					PNV004635	11	2008-03-11	-	6470.88
					PNV004870	11	2008-03-19	-	-
					PNV004979	11	2008-03-25	-	834.65
					PNV005210	12	2008-04-01	-	4386.36
					PNV005347	12	2008-04-07	-	-
	3	PX212	Female	GII.4 Osaka [P4]	PNV007123	4	2008-06-01	-	3314.45
					PNV007344	4	2008-06-08	+	-
					PNV007547	4	2008-06-16	+	4655.78
	4	PX044	Female	GII.4 Osaka [P4]	PNV008379	14	2008-07-12	-	-
					PNV008673	14	2008-07-21	-	23077
					PNV008872	14	2008-07-30	-	-
					PNV009113	14	2008-08-05	-	15248
					PNV009222	15	2008-08-10	-	-
	5	PX212	Female	GII.4 Den Haag [P4]	PNV007866	5	2008-06-25	-	1773.74
					PNV008087	5	2008-06-30	-	3878.3
					PNV008331	5	2008-07-09	-	-
					PNV008489	5	2008-07-14	-	7455.09
					PNV008699	6	2008-07-22	-	3608.7
					PNV008900	6	2008-07-29	-	4591.61
					PNV009135	6	2008-08-04	-	-
					PNV009265	6	2008-08-10	-	19481.5
					PNV009821	7	2008-08-26	-	-
					PNV009968	7	2008-09-01	+	4399.05
					PNV010257	7	2008-09-09	-	-
					PNV010307	7	2008-09-11	+	-
					PNV010505	7	2008-09-17	-	-
					PNV010663	8	2008-09-22	-	4223.09
					PNV010862	8	2008-09-30	-	-
	6	NV141X	Male	GII.4 Sydney [P31]	ONVHH0051	5	2013-06-03	-	20863
					ONVHH0156	5	2013-06-12	-	12116
					ONVHH0259	6	2013-07-10	-	8007
	7	NV010X	Male	GII.4 Sydney [P31]	ONVHH2290	14	2014-01-25	+	15477
					ONVHH2354	15	2014-01-31	+	11739
					ONVHH2355	15	2014-02-01	-	60292
	8	NV148X	Female	GI.7 [P7]	ONVHH1144	15	2013-10-10	+	8995
					ONVHH1236	15	2013-10-18	-	13514
					ONVHH1373	15	2013-10-31	-	12768
					ONVHH1630	16	2013-11-15	-	11840
	9	PX061	Female	GII.3 [P21]	PNV011941	17	2008-11-07	+	8806
					PNV011983	17	2008-11-10	+	18713
					PNV012197	17	2008-11-17	-	-
	10	PX067	Male	GII.3 [P21]	PNV016867	23	2009-05-14	+	2506.48
					PNV017060	23	2009-05-20	-	-
					PNV017115	23	2009-05-25	-	2344.08
					PNV017379	23	2009-06-02	-	-
	11	NV077X	Male	GII.3 [P16]	ONVHH0778	14	2013-09-17	-	17430
					ONVHH0838	14	2013-09-23	-	19117
					ONVHH0907	14	2013-10-03	-	-
	12	NV063X	Male	GII.5 [P22]	ONVHH0987	17	2013-10-04	-	25016
					ONVHH1148	17	2013-10-11	+	21557
					ONVHH1324	18	2013-10-29	+	-
	13	PX164	Female	GII.6 [P7]	PNV002255	2	2007-11-16	-	-
					PNV002309	2	2007-11-19	-	41950
					PNV002496	2	2007-11-26	-	24945
					PNV002642	2	2007-12-03	-	21777
					PNV002761	2	2007-12-10	-	14656
	14	PX029	Male	GII.6 [P7]	PNV010945	16	2008-10-02	+	2097.46
					PNV010978	16	2008-10-05	-	1029.58
					PNV011287	16	2008-10-14	+	2349.64
					PNV011442	16	2008-10-21	-	-
	15	PX212	Female	GII.6 [P7]	PNV011149	8	2008-10-11	-	6804.29
					PNV011268	8	2008-10-14	-	4891.93
					PNV011562	9	2008-10-23	-	6339.08
					PNV011968	9	2008-11-08	-	-
	16	PX177	Male	GII.6 [P7]	PNV011308	11	2008-10-16	+	2943.25
					PNV011510	11	2008-10-22	+	3380.48
					PNV011663	11	2008-10-28	-	8030.1
	17	NV042X	Female	GII.6 [P7]	ONVHH0788	10	2013-09-16	+	27772
					ONVHH0841	10	2013-09-24	-	24621
					ONVHH0901	10	2013-10-02	-	16505
	18	PX028	Male	GII.9 [P7]	PNV010548	16	2008-09-22	+	13485
					PNV010887	16	2008-09-30	-	9266
	19	PX028	Male	GII.17 [P13]	PNV010077	16	2008-09-05	+	11182
					PNV010112	16	2008-09-08	+	8754
					PNV010394	16	2008-09-16	-	-
