# Supplementary material for: Viral intra-host evolution in immunocompetent children contributes to human norovirus diversification at the global scale
Source: Emerg Microbes Infect. 2021 Sep 2;10(1):1717–30. doi: 10.1080/22221751.2021.1967706 (PMC8425682; doi:10.1080/22221751.2021.1967706)
Supplement: supplementary_materials.zip [file TEMI_A_1967706_SM8168.zip › Table_S2.xlsx]

## Sheet: Sheet1
	Table S2. The nonsynonymous iSNV distribution on VP1 protein among children with GII.4 norovirus infections.
	Domain	Position1	# Residues	# Sites with iSNVs2
				Total	Detected in ≥2 children
	Shell (S) + hinge	1-221	221	14 [P<0.01]	0 [P=0.31]
	P1	222-274, 419-540	175	12 [P=0.04]	0 [P=0.36]
	P2	275-418	144	23 [P<0.01]	6 [P=0.07]
	Non-antigenic sites		113	8 [P=0.14]	1 [P=0.17]
	Antigenic sites		31	15 [P<0.01]	5 [P=0.01]
	1Reference genome: GII.4 Sydney 2012 variant, NSW0514/Australia/2012 (GenBank Accession JX459908).
	2P values were calculated from permutation test with 100 replicates of null model simulation. Sites with significant difference from expected distribution under a null model (P<0.05) were highlighted in bold. P values were determined to test if the observed number of sites with iSNVs were lower than expected by chance in the S domain and P1 sub-domain, and if the observed number is higher than ex…
